# Supplementary material for: CRISPR/Cas9-Mediated Knockout of BmGDAP2 in the Silkworm, Bombyx mori: Extended Lifespan and Altered Gene Expression Impacting Developmental Pathways
Source: Insects. 2025 Mar 27;16(4):354. doi: 10.3390/insects16040354 (PMC12028214; doi:10.3390/insects16040354)
Supplement: Supplementary file 1 [file insects-16-00354-s001.zip]

Archive with 8 entries (7 files):
- insects-3487656-supplementary/
- insects-3487656-supplementary/Figure S1.pdf
- insects-3487656-supplementary/Figure S2.pdf
- insects-3487656-supplementary/Supplementary Data S1.xlsx
- insects-3487656-supplementary/Supplementary Data S2.xlsx
- insects-3487656-supplementary/Supplementary Data S3.xlsx
- insects-3487656-supplementary/Table S1.pdf
- insects-3487656-supplementary/Table S2.pdf
